# Supplementary material for: Mapping QTL for Mineral Accumulation and Shoot Dry Biomass in Barley under Different Levels of Zinc Supply
Source: Int J Mol Sci. 2023 Sep 20;24(18):14333. doi: 10.3390/ijms241814333 (PMC10532338; doi:10.3390/ijms241814333)
Supplement: Supplementary file 1 [file ijms-24-14333-s001.zip]

Archive with 1 entries (1 files):
- ijms-2595100-supplementary.xlsx
