# Supplementary material for: Mapping QTL for Mineral Accumulation and Shoot Dry Biomass in Barley under Different Levels of Zinc Supply
Source: Int J Mol Sci. 2023 Sep 20;24(18):14333. doi: 10.3390/ijms241814333 (PMC10532338; doi:10.3390/ijms241814333)
Supplement: Supplementary file 1 [file ijms-24-14333-s001.zip › ijms-2595100-supplementary.xlsx]

## Sheet: S1
Title: Quantitative trait loci for mineral accumulation efficiency and biomass production in barley under different levels of zinc supply
Journal: International Journal of Molecular Sciences
Authors: Khan WA, Penrose B, Shabala S, Zhang X, Cao F, Zhou M.
Corresponding author: Zhou M; Tasmanian Institute of Agriculture, University of Tasmania, Hobart, TAS 7001, Australia; Meixue.Zhou@utas.edu.au
Supplementary Table S1. Shoot biomass (g/pot) and accumulation of minerals (µg/pot) in DH population of Franklin x Yerong
Original Nme	nr	HZ_BioM	LZ_BioM	HZ_P	LZ_P	HZ_K	LZ_K	HZ_Ca	LZ_Ca	HZ_Mn	LZ_Mn	HZ_Fe	LZ_Fe	HZ_Zn	LZ_Zn	HZ_Cd	LZ_Cd
Franklin		8.00333	7.5	62018.1	59770.6	786673	735196	94518.8	109127	748.583	713.453	882.588	1046.54	460.898	301.502	0.29863	0.263749
Yerong		8.02333	8.04667	66139.5	68930.6	755018	783743	88248.2	105472	767.415	667.554	836.524	910.683	461.779	377.396	0.304228	0.460688
15001	YF004	8.33667	8.04333	64272.7	80323.9	749207	1.08284e+06	93932.9	126102	782.899	713.162	809.891	1309.58	502.567	406.045	0.449612	0.507668
15002	YF005	7.78333	6.51333	80147.9	64559.4	749047	670940	96358	82758.5	966.41	742.35	1041.04	797.758	*	542.483	0.528312	0.428689
15003	YF007	8.48333	8.40333	66213.6	70705.2	801698	989458	104890	120064	787.377	649.167	797.062	1050.59	481.061	260.602	0.298242	0.41746
15004	YF008	7.435	7.88	60475.1	74629.5	620519	764889	80038.4	106941	625.308	394.03	736.066	1006.56	523.636	371.521	0.420581	0.441066
15005	YF010	7.55667	6.86	65612.3	56272.2	699557	709336	91921.7	84335.7	956.719	568.479	954.791	821.926	682.094	359.589	0.278602	0.237352
15006	YF011	7.14333	7.04333	54721	63350.8	685899	774091	101547	109756	632.8	557.401	1070.64	835.101	440.03	337.51	0.16891	0.225725
15007	YF014	6.60333	6.98667	58979.1	67055.2	625198	876362	67985.4	101747	651.505	699.018	701.555	827.751	484.503	361.031	0.306625	0.36606
15008	YF016	6.02667	6.17333	47997.5	62856.5	566467	608343	67741.2	72147.2	587.28	574.584	845.217	675.291	568.436	455.741	0.2152	0.226058
15009	YF017	7.24667	6.89667	60497.3	64046.6	717165	845780	90779.5	94670.1	756.848	566.382	843.861	741.931	477.843	334.517	0.369183	0.308922
15010	YF018	6.00333	6.87	54479.4	71677.5	569337	683776	70565.8	93456.8	733.381	661.608	662.769	837.756	554.587	510.389	0.307433	0.425377
15011	YF021	8.03667	7.6	63678.1	62942.2	860936	847800	101357	105777	639.51	493.297	762.196	880.027	342.298	292.735	0.206589	0.28712
15012	YF022	6.29667	6.61	48745.6	58305.7	568770	624215	75117.2	75665.6	479.38	696.415	564.305	671.18	415.346	507.249	0.19386	0.381338
15013	YF026	7.15667	6.92333	60834.8	66048.5	785745	692887	82958.3	92990	693.148	566.298	847.74	780.73	560.526	366.18	0.200015	0.325013
15014	YF028	6.125	6.925	62596.6	69349.9	818521	885403	84966.5	101348	796.974	705.347	812.084	861.074	856.902	423.872	0.261323	0.259934
15017	YF029	8.77333	7.05667	75257.4	53341.8	773266	710125	94440.5	95868	885.853	625.364	930.408	831.84	393.734	313.092	0.272037	0.298339
15018	YF030	7.77667	7.03667	67344.5	62548.9	832092	721965	100125	83088.6	734.838	573.021	905.456	752.252	417.888	317.635	0.241337	0.332731
15019	YF031	7.23667	7.63667	64315.9	65976.1	643041	856998	84878.4	110580	744.453	626.98	782.229	944.343	414.915	320.038	0.35565	0.334026
15020	YF033	7.7	7.76667	74543.2	64519.6	805064	698437	95727.7	93786.6	1005.22	758.502	819.758	1184.87	559.408	329.054	0.339403	0.387274
15021	YF034	7.86333	7.35333	63534.1	66491.5	791172	726460	100393	92420.3	722.401	707.892	834.713	851.856	368.994	457.932	0.348296	0.434189
15022	YF035	5.83	6.71667	50972.4	60607.7	518769	651433	76592.2	89523.8	621.282	638.637	572.398	875.744	677.984	420.416	0.269359	0.532707
15023	YF041	7.31333	6.23667	50867	63224.2	614128	717212	82671.9	102657	496.905	901.187	666.781	1041.07	424.181	625.242	0.250977	0.328765
15024	YF045	7.33667	6.8	64613.9	68199.4	775322	702438	90956.8	98070.8	838.26	739.985	717.652	882.793	521.385	457.011	0.362319	0.494234
15025	YF046	7.12	7.68	62929.7	74105.4	706697	887772	89001.8	122444	776.809	758.505	744.572	1050.09	555.619	412.966	0.29334	0.283509
15026	YF047	6.83667	7.20667	49483.6	62271.5	600550	732227	84320.1	96790	555.691	635.004	743.919	1027.7	401.56	368.507	0.211735	0.466995
15027	YF050	7.74333	7.61	56961.5	74485.1	617597	850714	76437.3	93506.2	670.139	778.706	745.386	976.224	371.551	375.803	0.412467	0.542707
15028	YF052	6.82	6.54667	59058	60120.2	649606	635019	81676.6	75097.2	714.746	548.762	679.906	650.064	582.471	374.606	0.322785	0.24493
15029	YF055	*	*	*	*	*	*	*	*	*	*	*	*	*	*	*	*
15030	YF057	7.38667	7.24	55220.4	59184.3	585001	724173	77676.2	82675.4	688.036	588.275	644.728	773.509	509.205	356.419	0.387998	0.400517
15031	YF058	7.33	7.81333	60885.8	76910	822535	812443	91220	120807	813.571	721.789	807.888	906.701	485.461	314.514	0.280716	0.352576
15032	YF062	7.22333	6.50667	51741	65383	529309	648707	72967.2	85874.3	623.66	686.525	631.9	803.282	412.499	440.55	0.28237	0.477939
15033	YF064	8.50667	7.71667	72145.2	62516.8	773587	780225	99549.3	113661	760.505	631.706	880.126	887.973	432.696	324.965	0.485076	0.385396
15034	YF065	6.99333	6.6	65525.6	65791.4	706090	702046	97165.7	89931.7	770.478	827.952	701.601	851.545	558.202	566.885	0.324042	0.426077
15035	YF066	7.64	7.27	63957.2	48081.3	775356	570859	83025.9	71723.7	721.864	511.29	763.518	605.828	459.649	317.333	0.309188	0.177665
15036	YF068	6.14	6.21	54122.3	57419.3	708088	699201	88609	89964.4	639.308	590.653	695.36	998.653	610.769	412.861	0.21894	0.247973
15037	YF070	7.94	7.57667	76092.7	73470.8	762045	803580	110669	101176	969.203	688.499	969.573	922.937	523.416	362.499	0.365299	0.343508
15038	YF075	7.22667	7.76	61651.8	70849	681040	893166	84982.3	113357	788.831	878.229	793.252	961.93	522.392	334.663	0.394027	0.343051
15039	YF077	7.71	7.15	64138.3	66481.5	766578	743696	102817	89114.8	800.344	649.51	783.871	817.034	455.864	393.36	0.201037	0.367777
15040	YF085	8.99	8.06	78823.9	74587.5	800941	843314	107747	117473	941.52	738.899	932.448	1061.69	442.248	292.713	0.414146	0.534474
15041	YF086	6.41333	7.21667	69242.5	64196.5	623043	756882	69215.7	75039	752.691	646.943	687.557	884.855	747.877	326.096	0.3274	0.306109
15042	YF087	6.80667	7.10667	62709.2	62943.3	746179	727005	86922.3	92341.5	703.454	591.525	784.065	888.27	514.771	350.899	0.261836	0.341836
15043	YF092	7.13333	7.02	68123.3	65247.8	843657	761154	80906.4	78464	*	604.992	766.516	973.574	*	319.762	0.223903	0.320396
15044	YF097	8.15667	8.42333	59082.4	76225.5	650660	912213	77928.7	114700	661.902	753.185	757.71	917.102	440.475	300.598	0.357584	0.511768
15179	YF098	6.58	6.1	49531.5	52004.6	599068	570888	75697.7	71256.7	636.519	598.893	667.533	718.364	538.409	427.47	0.227766	0.532236
15045	YF099	6.78	7.5	51337.2	60419.9	602468	786829	83112.1	98017.4	612.057	559.719	626.118	815.577	528.204	270.39	0.317798	0.371094
15046	YF103	7.19333	6.14	57639	51533.4	655452	585989	77191.2	73478.5	710.858	586.631	632.216	737.786	479.204	379.785	0.271901	0.341956
15047	YF105	6.95	6.70333	60731.9	59093.1	729802	603596	82634.3	76649.4	761.963	470.084	823.14	729.58	520.929	449.94	0.270151	0.319684
15048	YF107	7.05333	6.53333	58506	56868.2	694326	655074	79942.5	70445.7	654.883	501.711	821.656	741.363	466.041	390.685	0.326155	0.332582
15049	YF113	7.37333	6.15667	67642.9	65807.6	858257	608935	93377.5	73316.9	858.819	796.28	901.797	724.764	568.228	614.833	0.303459	0.227117
15050	YF114	7.44	7.72667	58656.1	81203	744462	899219	89483.9	95454.8	807.372	811.658	724.733	956.011	315.357	408.353	0.497656	0.379241
15051	YF115	6.13333	6.15333	47239.1	57629.6	560740	590906	63274.1	67818	558.546	554.989	651.055	766.024	497.505	504.289	0.262703	0.308984
15052	YF119	6.12333	6.53	49642.5	64911.7	581657	684612	64286.2	85125.3	485.895	762.797	558.05	823.994	556.35	481.083	0.217957	0.337458
15053	YF141	7.13	6.9	59969.5	68630.8	646240	721650	77788.6	73941.7	646.057	609.396	717.298	777.715	526.907	486.682	0.300828	0.47962
15054	YF143	6.86667	6.36333	57549.6	74173.1	638731	731009	72183.1	91311.7	643.274	693.506	729.031	889.291	513.266	545.383	0.218468	0.273744
15055	YF147	6.79667	6.75333	53354.6	64884.4	638921	775688	94409.3	88050.1	672.154	667.235	768.975	1001.08	520.146	402.099	0.252206	0.293679
15056	YF148	7.11333	6.86	52290.9	61644.9	662764	624605	72354.7	79865.8	680.866	722.452	782.372	774.534	393.296	424.752	0.388312	0.446388
15057	YF149	6.58333	6.78333	62827	60434.4	575918	705626	76830.1	86795.7	717.124	609.152	1201.84	848.662	685.456	362.261	0.310951	0.334696
15058	YF151	6.58	6.72	47507.3	62330.8	544906	671033	67043.5	90776.8	556.571	671.477	673.522	861.137	444.482	429.599	0.253498	0.269309
15059	YF153	7.59	8.67	67720.9	78666.8	639524	1.02546e+06	80439.9	128486	852.528	849.267	804.738	1068.53	590.679	299.665	0.33314	0.241895
15060	YF155	6.51667	5.74333	55848	63857.7	630655	623696	65359.6	73754.5	641.211	606.94	636.82	730.889	540.202	558.808	0.281305	0.29998
15061	YF156	6.56	6.07	49566.5	54672.1	568020	658454	74782.3	82568.5	567.283	496.32	673.566	705.041	456.887	384.151	0.252811	0.241842
	YF157	*	*	*	*	*	*	*	*	*	*	*	*	*	*	*	*
15063	YF158	6.96	7.54667	57424.9	60804.3	644809	745920	82490.7	97095.9	662.021	823.249	700.515	964.834	572.419	386.033	0.267934	0.412883
15064	YF159	7.38333	6.77333	64903.7	63096.8	706046	784375	84824.3	84423.5	918.226	528.31	747.685	818.317	553.718	343.356	0.334882	0.294681
15065	YF160	6.4	7.23667	56083.3	60842.1	614987	793676	83611.7	96023.2	705.978	638.743	781.439	853.879	525.702	334.946	0.336277	0.279599
15066	YF162	6.83667	7.48	62260.4	62388.9	706170	786295	87922.9	92610.4	752.007	549.455	786.451	744.977	467.721	289.013	0.169592	0.28499
	YF163	*	*	*	*	*	*	*	*	*	*	*	*	*	*	*	*
15068	YF164	6.86667	6.03667	53157	47989.8	542525	586080	66219	70959.2	594.612	561.536	611.182	625.893	439.421	358.594	0.248828	0.231745
15069	YF165	8.02	8.04667	65285.8	64247.1	838049	797693	105710	101053	879.934	628.791	1020.25	854.155	575.316	279.189	0.514761	0.514799
15070	YF166	8.28	7.415	64552.4	80041.4	715993	815044	94521.4	113946	741.632	850.24	873.168	900.78	399.39	262.758	0.266449	0.62745
15071	YF167	7.58	6.94	62270.2	53701.7	809508	665476	91336.2	91933.9	796.719	477.983	774.784	793.877	465.703	358.223	0.232699	0.406057
15072	YF169	7.77667	7.85333	65640.4	68602.9	778291	824836	95651.7	106734	903.473	659.168	983.83	866.851	484.629	426.493	0.231181	0.298205
15073	YF170	6.32	5.7	59822.7	53670.3	613942	557120	86572.9	82954	693.706	536.14	617.521	636.115	593.432	410.033	0.317372	0.414132
15074	YF174	6.63333	6.17333	54680.5	55931.2	620816	636438	74981.2	83614	738.703	546.972	723.591	680.967	456.878	322.751	0.28194	0.302174
15075	YF177	6.89667	6.61667	67243	57632.1	692215	586163	96424.3	83765.5	797.787	457.427	814.823	664.53	467.553	432.657	0.273802	0.311736
15076	YF180	6.68333	7.19	57434.2	71228.4	622761	718766	70696.4	87504.4	700.031	683.247	755.51	771.123	561.506	409.706	0.329657	0.310344
15077	YF182	7.37333	8.12333	54727.6	71602.6	645571	958832	87247.6	98550.6	630.692	722.752	753.669	991.218	471.712	265.351	0.211357	0.31047
15078	YF184	7.07333	6.19333	59796.5	49926.9	728242	612095	79712	85085.3	749.999	496.269	760.091	753.697	522.306	408.738	0.275497	0.248494
15079	YF186	6.96667	6.35	52581.7	57300.6	585203	695713	70857.5	84508.1	703.949	633.774	725.783	754.999	535.345	496.915	0.307246	0.323269
15080	YF188	6.87	6.21	64639.5	68049.9	637121	755465	92840.7	78911.1	769.382	742.051	717.862	817.002	451.5	345.915	0.250174	0.37763
15081	YF190	7.54333	7.47667	67175.6	58626.1	785629	705122	91381.4	105695	714.579	611.015	871.748	860.368	483.769	343.224	0.397455	0.1497
15082	YF192	6.68667	7.28667	55119.3	68515.2	747086	720309	108253	82846.3	671.159	779.84	729.285	837.136	501.824	402.308	0.319957	0.359552
15083	YF193	7.21	6.19	64826.9	53932.9	748317	553245	89348.2	73402.3	736.144	553.947	796.127	725.636	439.486	385.514	0.324224	0.395341
15084	YF195	7.43333	6.55333	55941.7	61390	628152	731854	69291.3	82284.8	611.423	701.447	744.524	742.582	372.393	410.827	0.302611	0.34955
15085	YF196	6.55	6.51	62663.7	49634.4	774388	586338	94051.2	71907.2	800.234	438.652	931.007	753.149	575.561	388.62	0.298842	0.255705
15086	YF197	7.48333	6.48333	71750.6	58409.1	702378	635345	95735.6	75444.9	1092.96	586.363	924.273	684.583	568.19	311.933	0.494513	0.278936
15087	YF202	7.70333	7.54333	68850.8	64261.1	745201	734618	90111.3	93643.2	857.955	639.363	828.562	844.209	553.709	411.211	0.296809	0.366678
15088	YF203	7.05667	6.95667	67624	72056.6	718390	875369	91054.8	103821	827.209	779.616	838.269	812.647	551.551	334.409	0.359476	0.36777
15089	YF206	8.33	7.94	75288.3	69728.9	920126	784432	106097	85922.4	1173.02	744.079	923.1	862.726	498.461	246.904	0.380479	0.375038
15090	YF211	7.09333	7.53667	54039.3	61450.3	599948	779283	85447.9	101564	618.738	624.723	747.624	740.838	413.632	286.711	0.287937	0.206557
15091	YF212	8.38333	7.7	70003.4	62965.2	772347	748785	89938.2	97996.9	986.332	573.687	948.214	777.251	509.776	321.41	0.477483	0.361369
15092	YF213	6.75333	6.51	52723.5	53122	584149	658376	71273.8	89592.7	632.594	547.866	672.323	748.897	481.322	338.717	0.331927	0.301331
15093	YF215	6.62	6.18	60793.4	47626.7	615587	535931	70002.8	74001.1	722.113	444.754	656.249	632.227	635.177	412.807	0.349417	0.24193
15094	YF217	8.06333	8.13667	61003.9	66017.8	744528	785171	98027.6	106067	546.631	664.89	861.323	885.723	302.656	234.349	*	0.310181
15095	YF219	7.445	6.305	57493.7	44610.3	796381	536581	93677.6	81039.3	726.009	409.407	862.103	685.124	472.567	552.664	0.301922	0.243873
15096	YF220	7.40333	7.16	59625	74058.3	741878	910187	97039.5	101420	653.771	803.985	867.008	986.88	387.025	291.631	0.323719	0.493472
15097	YF221	6.84333	9.04	54993.5	59638.1	610086	679373	61616.3	88705.6	660.546	924.975	744.98	608.288	523.752	318.724	0.246598	0.411929
15098	YF222	5.79667	6.23	47187.1	62556.6	545246	621136	77510.7	94540	537.075	656.739	608.45	667.929	529.236	365.962	0.226531	0.400178
15099	YF224	6.67333	6.93667	54087	56988	673788	720330	73534.4	100777	642.853	508.677	653.938	738.856	506.634	439.34	0.272384	0.363757
	YF225	*	*	*	*	*	*	*	*	*	*	*	*	*	*	*	*
15101	YF227	6.60667	6.42333	58597.5	62559.3	637058	631495	72170.7	74154.5	815.032	689.621	752.045	755.022	*	*	0.546754	0.377595
15102	YF228	6.85	5.705	52494.4	58376.4	568088	531523	82382.8	66370.9	584.99	713.891	695.331	732.325	430.48	*	0.235958	0.395987
15103	YF229	*	*	*	*	*	*	*	*	*	*	*	*	*	*	*	*
15104	YF230	7.09	6.75	60487.5	61522.7	793217	694321	87257.8	83735	706.008	574.404	784.31	768.415	525.769	390.202	0.233202	0.253114
15105	YF232	7.21	7.77667	58514.1	75727.7	586624	803953	71971.3	93488.7	790.317	791.36	735.286	914.565	381.622	296.797	0.341249	0.360103
15106	YF234	6.72333	6.45667	53635.9	57138.3	576523	635161	69905.5	77020.5	613.821	477.892	772.623	805.319	581.175	417.717	0.307532	0.308124
15107	YF236	8.06333	7.61667	64247.8	67936.9	808141	766230	120824	112575	730.61	593.837	748.903	844.978	377.266	321.855	0.260623	0.370537
15108	YF237	7.51333	7.81667	67393.3	72076.2	767110	812202	93936.4	88520.2	857.993	607.994	899.766	865.193	466.851	314.327	0.400249	0.368357
15109	YF238	7.68667	7.31	67712.5	60389.9	938730	748356	98648.6	99446.1	780.466	584.728	769.146	813.371	488.043	260.182	0.274195	0.278577
15110	YF245	7.37333	8.015	66548.8	56438.5	762572	674041	90964	108035	771.048	519.948	810.707	752.43	452.86	334.7	0.273237	0.348274
15111	YF246	7.07	7.295	63272.4	66188.9	761519	837954	75223.8	109628	806.653	636.421	811.222	857.186	484.657	287.548	0.357068	0.349831
15112	YF249	6.25333	7.86667	65377.8	64471.6	549909	827860	68155.8	92270.2	519.803	596.894	635.027	875.165	540.213	417.2	0.190313	0.388046
15113	YF250	7.32667	7.52667	60107.4	78905.8	713735	784540	85098.4	107494	683.109	723.433	896.766	1072.21	405.151	234.217	0.311634	0.513679
15114	YF251	8.23	7.06	71256	51147.7	827357	697897	96347.2	103332	824.558	432.354	992.284	701.372	412.35	*	0.32	0.322025
15115	YF253	*	*	*	*	*	*	*	*	*	*	*	*	*	*	*	*
15116	YF254	8.64333	8.85	67215	72395.4	747917	941191	98951.5	136902	763.759	717.727	938.256	933.515	353.506	267.28	0.405828	0.355537
15117	YF256	7.30667	6.78667	65026.2	60978	763176	738165	82180.8	82345.3	763.661	639.444	805.988	770.458	548.022	319.153	0.290298	0.273503
15118	YF258	7.03667	7.92333	54443.3	65195.3	671014	834398	87207.6	116214	652.424	545.709	825.598	869.804	469.163	361.958	0.444181	0.291486
15119	YF259	6.62667	6.56667	53702	53745	606266	684762	75747.8	75427.8	658.31	694.545	841.166	910.935	542.625	489.847	0.312285	0.380961
15120	YF260	7.82333	7.68	63365.3	74558	817061	1e+06	104953	108355	719.517	788.154	886.627	811.877	416.16	334.087	0.235623	0.35958
15121	YF261	8.29333	7.38	61409.9	64802.4	787961	793528	107395	87138.8	687.304	634.958	783.571	760.533	341.887	317.086	0.248785	0.356669
15122	YF263	7.51333	6.89667	60794	61491.7	686567	734080	78433.8	101362	749.077	548.861	927.557	909.033	508.876	496.624	0.266151	0.23952
15123	YF264	7.49	8.17	66808.1	80629.3	848566	943071	100743	114002	825.322	818.132	768.53	1294.21	522.585	245.759	0.266265	0.531886
15124	YF265	7.91333	8.02	64097.7	62743.9	749350	729534	112577	111765	741.926	549.529	622.373	902.737	382.835	323.952	0.243619	0.456586
15125	YF266	8.73333	8.41333	66860.9	81939.6	782158	1.03826e+06	89608.6	139133	753.941	795.308	1154.81	1020.93	391.922	403.218	0.205309	0.358423
15126	YF267	6.61	6.34667	54649.5	63708.3	664265	667556	78811.6	77826.3	616.63	745.924	654.582	827.842	509.114	495.861	0.257857	0.445779
15127	YF268	8.21667	7.71	68126.6	75375.3	878280	972579	125185	119952	735.89	758.533	849.571	909.535	382.686	338.534	0.310408	0.38496
15128	YF269	8.11667	8.38667	65148.3	72207.4	702037	852990	83261.3	116833	724.808	734.248	829.728	898.12	388.322	319.336	0.361998	0.390315
15129	YF272	8.12	9.02333	64660.3	82232.1	787317	1.05053e+06	122002	148601	800.495	934.741	1177.96	991.199	391.568	311.803	0.266561	0.414173
15130	YF274	7.79333	7.56667	59164.1	70424.3	769731	829764	98656.8	109327	709.592	640.505	862.034	979.004	399.974	448.197	0.369192	0.335561
15131	YF275	6.44333	5.74667	53232.5	55280.9	599705	632539	74491.5	90213.7	663.217	615.907	680.61	626.221	540.666	462.405	0.277424	0.301625
15132	YF278	7.46667	6.57	56467.6	57149.6	706035	627182	109754	86220.6	627.696	569.643	772.403	638.761	383.842	376.042	0.256574	0.332661
15133	YF279	7.81667	7.36333	59977.3	62845.9	750092	768182	119248	105985	667.001	612.925	810.133	811.482	267.032	419.761	0.347998	0.252178
15134	YF282	7.68333	8.47667	64780.3	76588.8	707964	887876	92865.7	123309	766.206	797.635	813.461	956.52	456.376	352.404	0.343492	0.374104
15135	YF284	8.20667	7.53	65234	77599.2	812731	857841	123486	107968	684.972	695.933	809.478	1090.03	344.769	343.572	0.244448	0.322502
15136	YF286	6.53667	7.28	54341	65957.4	628314	685987	85459.8	88827.4	720.575	806.822	891.555	745.346	577.935	382.326	0.214277	0.536361
15137	YF287	6.85	7.07667	54526.6	62262.8	662393	707957	100297	91006.1	587.419	734.531	812.777	710.836	449.546	362.07	0.291126	0.388428
15138	YF288	6.86667	6.45	54911.9	52273.1	636819	626036	76575.6	88177.7	672.615	563.659	777.082	991.633	550.868	433.882	0.370084	0.344516
15139	YF291	6.4	6.73333	61348.6	64408.1	644457	655363	76986.2	89171	777.036	680.888	660.427	707.769	590.364	373.756	0.227523	0.30779
15140	YF292	7.69667	7.89	67302.1	65254	806373	793404	95451.2	93127.8	773.068	734.199	745.551	859.204	518.214	287.143	0.363211	0.532699
15141	YF293	8.11333	8.36333	72391.9	68449.9	812733	772915	121043	103963	924.009	677.206	854.371	906.691	425.28	292.821	0.309258	0.558892
15142	YF295	7.51333	7.17667	56591	77412.6	661926	816518	93445.5	97952.6	675.737	699.563	847.502	798.066	362.361	370.022	0.305061	0.56929
15143	YF296	7.38	7.32667	56567.1	58514.5	661534	673651	92432.3	93642.1	545.369	621.714	753.653	735.574	385.008	307.87	0.353777	0.505883
15144	YF300	7.73667	7.82333	63222.5	69646.6	700416	819086	92668.8	109756	863.878	604.681	809.448	967.17	492.834	317.533	0.327621	0.529137
15145	YF301	7.47667	7.32333	58952.3	63100.4	690816	783420	80768.7	92038.2	708.456	637.842	817.062	876.965	559.65	403.343	0.35469	0.549725
15146	YF302	7.34667	7.04667	55608.8	65229.5	655872	861072	73730.9	94324.2	717.228	636.331	764.556	801.061	497.126	500.314	0.385677	0.402329
15147	YF304	7.60333	7.44667	63262.1	80865.7	719267	924006	98707.2	117340	894.83	751.888	1331.24	1128.73	566.987	*	0.364543	0.414162
15148	YF305	*	*	*	*	*	*	*	*	*	*	*	*	*	*	*	*
15149	YF306	7.33667	7.28333	55617.1	64563.1	658186	730504	82505.9	86704	718.92	628.079	907.782	754.937	428.893	252.499	0.371185	0.459253
15150	YF309	6.83333	6.02667	52039.9	45472.4	635649	533436	85126.9	70592.2	596.573	589.543	710.251	674.462	483.233	348.749	0.403225	0.388224
15151	YF310	6.23	6.25667	57269.7	44937.4	690416	529463	90380.3	78934.7	772.588	366.428	724.321	654.487	714.525	432.512	0.45287	0.258539
15152	YF311	6.48667	6.07667	55480	56301.7	578032	604067	80403.4	78537.3	646.369	559.919	782.337	686.362	567.701	446.829	0.450847	0.245203
15153	YF312	7.11333	7.42333	64658.2	68553.9	731070	695617	74332	95622.8	762.826	624.141	851.629	939.303	551.57	466.67	0.341211	0.371676
15154	YF313	6.66667	7.24333	50955.5	75177.5	638510	705484	74505.2	89374.1	547.121	870.47	745.159	856.05	445.261	381.238	0.175041	0.611943
15155	YF314	6.065	6.55	51670.4	61865.8	663714	598322	89345.1	94428	647.306	668.852	758.446	788.819	860.388	475.781	0.29812	0.425948
15156	YF315	7.11333	6.36	62702.6	62679.9	650077	594157	80778.8	90656.7	797.605	883.116	729.847	860.028	501.141	322.831	0.308832	0.436118
15157	YF318	6.34333	6.57	54769.1	49575.8	546226	601399	72288.1	86246.7	654.722	455.203	605.546	815.822	600.91	396.619	0.297485	0.138315
15158	YF319	7.70667	6.82667	70786.5	59259	806041	634883	86503.3	80402.3	903.395	542.274	929.057	793.409	613.495	464.445	0.321725	0.332935
15159	YF321	7.92667	7.63	74159.6	78414.7	933617	671553	104563	85734.4	810.024	903.903	981.604	859.082	545.886	328.227	0.241747	0.770243
15160	YF322	7.94667	8.7	71243.4	79788.4	849932	837673	111089	109515	884.586	812.666	878.87	866.419	465.751	326.935	0.354414	0.372115
15161	YF323	6.81	6.55	63946.6	66700.6	637427	657069	83528.1	81737.9	882.066	689.509	907.196	824.39	604.89	370.721	0.382066	0.467733
15162	YF324	8.06333	7.84333	82015.8	62261.9	645903	751513	102446	102480	1078.38	701.668	933.838	766.457	717.991	367.39	0.526637	0.396241
15163	YF327	7.93	7.18667	68237.4	64518.8	632977	743850	83439.1	76824.2	794.469	685.369	940.719	808.938	451.51	412.696	0.289956	0.348252
15164	YF328	6.77333	6.34	58042.7	55844.6	638965	607201	80851.4	74952	704.358	678.704	767.294	656.795	551.397	404.035	0.234271	0.348103
15165	YF336	7.79333	8.22	58840.4	69956.4	736867	846523	107581	106930	622.171	781.953	831.275	844.561	391.439	253.793	0.224237	0.442301
15166	YF337	6.54667	6.70333	54132.3	57450.9	641609	663315	99706.2	84312.1	591.302	637.577	662.793	835.048	551.139	317.924	0.347635	0.313221
15167	YF339	7.88667	8.24333	69774.5	61495.9	743180	815246	94987.4	104224	933.046	627.121	766.415	948.219	487.299	333.635	0.484724	0.330768
15168	YF340	8.24	7.48667	65234.4	67001.5	748494	848366	99795.1	89466.1	718.575	855.528	908.899	1007.33	399.787	353.283	0.31271	0.388895
15169	YF342	7.25	6.64333	59393.7	53766.2	698698	675623	77359.8	107310	863.113	508.59	764.856	722.961	701.823	335.315	0.232826	0.323246
15170	YF344	8.12	8.73	62574	81797	693879	1.02648e+06	93181.7	122734	871.853	794.461	1093.35	1137.07	476.563	220.529	0.357757	0.550061
15171	YF345	7.2	6.655	56821.6	46469.6	613814	547298	79720.3	79137.2	616.411	507.886	770.242	718.577	476.269	499.935	0.324603	0.341562
15172	YF346	7.17	7.55333	55860.4	72737.3	740638	892305	82521.7	105964	717.897	730.526	795.686	1108.21	461.846	424.628	0.285754	0.389743
15173	YF347	7.04	6.51	55255.6	60638	671082	669657	76938.7	85007.3	673.413	720.966	858.909	779.301	483.431	398.599	0.198776	0.414041
15174	YF348	6.88	7.06	54627.8	62946.4	612955	825798	90154.1	96368	673.845	626.123	750.942	959.901	562.781	382.835	0.276003	0.365374
15175	YF353	6.19	6.60667	53530.6	63151.9	559393	658475	76881.7	85046.1	724.073	695.44	563.079	820.481	661.01	311.526	0.364227	0.444699
15176	YF374	7.04	7.31	59238.1	67069.3	623427	782023	78790.8	96940.1	756.108	592.025	755.743	901.962	413.687	399.812	0.251209	0.243459
15177	YF378	6.68667	7.05667	50189.6	69495.1	600431	814969	93566.7	97834.9	628.666	756.077	711.614	888.475	477.459	341.498	0.293072	0.35204
15178	YF379	8.14	7.90333	68799.3	69816.7	751006	907764	85276.4	105609	854.865	715.063	911.793	1029.89	485.996	*	0.366699	0.267662

## Sheet: S2
Title: Quantitative trait loci for mineral accumulation efficiency and biomass production in barley under different levels of zinc supply
Journal: Molecular Breeding
Authors: Khan WA, Shabala S, Zhang X, Cao F, Zhou M, Penrose B.
Corresponding author: Zhou M; Tasmanian Institute of Agriculture, University of Tasmania, Hobart, TAS 7001, Australia; Meixue.Zhou@utas.edu.au
Supplementary Table S2. Shoot biomass and Zn accumulation in ten barley cultivars
Cultivars	HZ_BioM (g/pot)	LZ_BioM (g/pot)	HZ_Zn (µg/pot)	LZ_Zn (µg/pot)
CM72	4.08	3.3125	423.875	290.345
Franklin	4.5	3.456	456.65	298.204
Unicorn	3.2825	2.455	447.416	324.888
Skiff	3.03	2.56	463.903	345.579
Zhepi-2	3.7375	3.5025	471.609	366.006
TX-9425	2.8175	2.7975	450.928	362.532
Yerong	3.4325	3.4425	449.772	391.004
Clipper	3.755	4.0275	467.8	364.863
Brindabella	4.5975	4.9175	482.663	376.635
Sahara	3.5375	3.8975	439.244	384.006

## Sheet: S3
Title: Quantitative trait loci for mineral accumulation efficiency and biomass production in barley under different levels of zinc supply
Journal: International Journal of Molecular Sciences
Authors: Khan WA, Penrose B, Shabala S, Zhang X, Cao F, Zhou M.
Corresponding author: Zhou M; Tasmanian Institute of Agriculture, University of Tasmania, Hobart, TAS 7001, Australia; Meixue.Zhou@utas.edu.au
Supplementary Table S3. List of putative candidate genes for mineral accumulation and biomass found in the identified QTL on chromosome 2H (31.91 - 73.12 cM)
Gene ID	Chr	Start	End	IPK Description	PFAM ID	GO ID	OGID	Trait
Horvu_MOREX_2H01G108900	chr2H	32014632	32016103	BZIP transcription factor	PF00170	GO:0003700,GO:0006355	OG0008703	Mineral accumulation
Horvu_MOREX_2H01G113800	chr2H	35610639	35611832	Heavy metal transport/detoxification superfamily protein (HMA)	PF00403		OG0002783
Horvu_MOREX_2H01G119100	chr2H	38502923	38506331	Potassium transporter	PF02705	GO:0006811,GO:0006813,GO:0015079,GO:0016020,GO:0016021,GO:0071805	OG0008764
Horvu_MOREX_2H01G121400	chr2H	39806869	39807884	BHLH transcription factor		GO:0005634,GO:0046983	OG0008780
Horvu_MOREX_2H01G123400	chr2H	40754157	40766905	ABC transporter G family member	PF00005,PF01061	GO:0000166,GO:0005524,GO:0016020,GO:0016021,GO:0016887	OG0008791
Horvu_MOREX_2H01G129800	chr2H	43627318	43628617	Heavy metal transport/detoxification superfamily protein, putative (HMA)	PF00403	GO:0030001,GO:0046872	OG0008825
Horvu_MOREX_2H01G132000	chr2H	44208276	44210138	Cation calcium exchanger	PF01699	GO:0016020,GO:0016021,GO:0055085	OG0008835
Horvu_MOREX_2H01G132100	chr2H	44217180	44217620	ABC transporter ATP-binding protein/permease VMR1		GO:0000166,GO:0000329,GO:0005524,GO:0005773,GO:0005774,GO:0010038,GO:0015711,GO:0015893,GO:0016020,GO:0016021,GO:0016887,GO:0042493,GO:0042626,GO:0055085	OG0002302
Horvu_MOREX_2H01G132900	chr2H	44816175	44821371	Potassium transporter	PF02705	GO:0006811,GO:0006813,GO:0015079,GO:0016020,GO:0016021,GO:0071805	OG0008839
Horvu_MOREX_2H01G134600	chr2H	45997811	45998894	Basic helix-loop-helix (bHLH) DNA-binding superfamily protein			OG0000167
Horvu_MOREX_2H01G137400	chr2H	47500269	47500466	Potassium transporter		GO:0006811,GO:0006813,GO:0015079,GO:0016020,GO:0016021,GO:0071805	OG0000026
Horvu_MOREX_2H01G139600	chr2H	48452678	48453441	Basic helix-loop-helix transcription factor	PF00010	GO:0046983	OG0008867
Horvu_MOREX_2H01G149700	chr2H	53661480	53667701	ABC transporter, putative	PF00005,PF00664	GO:0000166,GO:0000325,GO:0005524,GO:0005774,GO:0016020,GO:0016021,GO:0016887,GO:0042626,GO:0055085	OG0008929
Horvu_MOREX_2H01G166500	chr2H	64037754	64040147	Zinc transporter-like protein (ZIP)	PF01545		OG0009011
Horvu_MOREX_2H01G168000	chr2H	65183776	65186845	BZIP transcription factor	PF00170	GO:0003700,GO:0006355,GO:0016020,GO:0016021,GO:0034976	OG0009021
Horvu_MOREX_2H01G168700	chr2H	65640256	65642397	Zinc transporter (ZIP)	PF02535	GO:0005385,GO:0005886,GO:0006811,GO:0006829,GO:0016020,GO:0016021,GO:0030001,GO:0046873,GO:0055085,GO:0071577	OG0009025
Horvu_MOREX_2H01G129200	chr2H	43339978	43340283	Flowering-promoting factor 1-like protein 1 (FPF1)			OG0001545	Shoot biomass
Horvu_MOREX_2H01G129300	chr2H	43343893	43344198	Flowering-promoting factor 1-like protein 1 (FPF1)			OG0001545
